# Supplementary material for: The NSs protein of severe fever with thrombocytopenia syndrome virus differentially inhibits the type 1 interferon response among animal species
Source: J Biol Chem. 2023 May 13;299(6):104819. doi: 10.1016/j.jbc.2023.104819 (PMC10276162; doi:10.1016/j.jbc.2023.104819)
Supplement: Supporting Table S1 [file mmc1.xlsx]

## Sheet: Sheet1
Table S1. Data analysis details for Figure 1.
Fig. 1A.	HEK293T (human)
	24		48		72
	SFTSV WT	SFTSV ΔNSs	SFTSV WT	SFTSV ΔNSs	SFTSV WT	SFTSV ΔNSs
Average	2866.67	733.333	130000	9666.67	466667	16666.7
S.D	1517.31	249.444	24494.9	5312.46	169967	4714.05
p value	0.12127		0.0024572		0.0200724
Fig. 1B.	NIH3T3 (mouse)
	24		48		72
	SFTSV WT	SFTSV ΔNSs	SFTSV WT	SFTSV ΔNSs	SFTSV WT	SFTSV ΔNSs
Average	333.333	N.D	800	N.D	1166.67	N.D
S.D	124.722		424.264		309.121
p value
Fig. 1C.	MDTF (mouse)
	24		48		72
	SFTSV WT	SFTSV ΔNSs	SFTSV WT	SFTSV ΔNSs	SFTSV WT	SFTSV ΔNSs
Average	166.667	N.D	10666.7	633.333	2666.67	366.667
S.D	47.1405		2494.44	329.983	942.809	94.2809
p value			0.00486743		0.0264657
Fig. 1D.	CRFK (cat)
	24		48		72
	SFTSV WT	SFTSV ΔNSs	SFTSV WT	SFTSV ΔNSs	SFTSV WT	SFTSV ΔNSs
Average	22666.7	233.333	3.46667e+06	22666.7	1.83333e+08	70000
S.D	2054.8	47.1405	1.42673e+06	19344.8	2.35702e+07	8164.97
p value	0.000102802		0.0269412		0.000388749
Fig. 1E.	FEA (cat)
	24		48		72
	SFTSV WT	SFTSV ΔNSs	SFTSV WT	SFTSV ΔNSs	SFTSV WT	SFTSV ΔNSs
Average	2133.33	N.D	100000	266.667	700000	333.333
S.D	188.562		0	169.967	163299	94.2809
p value			<0.000001		0.00374499
Fig. 1F.	A72 (dog)
	24		48		72
	SFTSV WT	SFTSV ΔNSs	SFTSV WT	SFTSV ΔNSs	SFTSV WT	SFTSV ΔNSs
Average	1166.67	N.D	18000	433.333	256667	700
S.D	188.562		5887.84	94.2809	20548	326.599
p value			0.0134902		6.10077e-05
Fig. 1G.	Cf2Th (dog)
	24		48		72
	SFTSV WT	SFTSV ΔNSs	SFTSV WT	SFTSV ΔNSs	SFTSV WT	SFTSV ΔNSs
Average	1700	N.D	46666.7	266.667	3.33333e+06	500
S.D	374.166		9428.09	235.702	471405	163.299
p value			0.00224232		0.00056233
	Mpf (ferret)
Fig. 1H.	24		48		72
	SFTSV WT	SFTSV ΔNSs	SFTSV WT	SFTSV ΔNSs	SFTSV WT	SFTSV ΔNSs
Average	666.667	N.D	1833.33	N.D	20000	N.D
S.D	94.2809		623.61		14142.1
p value
	PK15 (pig)
Fig. 1I.	24		48		72
	SFTSV WT	SFTSV ΔNSs	SFTSV WT	SFTSV ΔNSs	SFTSV WT	SFTSV ΔNSs
Average	100	N.D	1366.67	N.D	15000	N.D
S.D	0		449.691		6164.41
p value
N.D: not detected
