# Supplementary material for: The NSs protein of severe fever with thrombocytopenia syndrome virus differentially inhibits the type 1 interferon response among animal species
Source: J Biol Chem. 2023 May 13;299(6):104819. doi: 10.1016/j.jbc.2023.104819 (PMC10276162; doi:10.1016/j.jbc.2023.104819)
Supplement: Supporting Table S2 [file mmc2.xlsx]

## Sheet: Sheet1
Table S2. Data analysis details for Figure 2.
Fig. 1A	HEK293T (human)
	mock	SFTSV WT	SFTSV ΔNSs
Average	1.01277	0.87775	3.22596
SD	0.161582	0.108234	1.0284
p value vs SFTSV WT	0.0671947		8.43164e-06
Fig. 1B	NIH3T3 (mouse)
	mock	SFTSV WT	SFTSV ΔNSs
Average	1.00045	1.28079	3.56471
SD	0.0300312	0.282398	0.493832
p value vs SFTSV WT	0.0130542		<0.000001
Fig. 1C	MDTF (mouse)
	mock	SFTSV WT	SFTSV ΔNSs
Average	1.02023	1.27965	3.74169
SD	0.204673	0.185365	0.90069
p value vs SFTSV WT	0.0172118		1.12181e-06
Fig. 1D	CRFK (cat)
	mock	SFTSV WT	SFTSV ΔNSs
Average	1.00172	0.677922	3.2534
SD	0.0586844	0.096598	0.694199
p value vs SFTSV WT	<0.000001		<0.000001
Fig. 1E	FEA (cat)
	mock	SFTSV WT	SFTSV ΔNSs
Average	1.01982	1.27875	6.35406
SD	0.202522	0.243631	1.41834
p value vs SFTSV WT	0.0344474		<0.000001
Fig. 1F	A72 (dog)
	mock	SFTSV WT	SFTSV ΔNSs
Average	1.02509	0.655468	2.46003
SD	0.228881	0.161975	0.536493
p value vs SFTSV WT	0.0018292		<0.000001
Fig. 1G	Cf2Th (dog)
	mock	SFTSV WT	SFTSV ΔNSs
Average	1.03315	0.908677	10.0661
SD	0.264889	0.202191	2.58825
p value vs SFTSV WT	0.306445		<0.000001
Fig. 1H	Mpf (ferret)
	mock	SFTSV WT	SFTSV ΔNSs
Average	1.01297	1.36298	7.1914
SD	0.162909	0.168234	1.23891
p value vs SFTSV WT	0.000640852		<0.000001
Fig. 1I	PK15 (pig)
	mock	SFTSV WT	SFTSV ΔNSs
Average	1.00251	1.35319	49.1736
SD	0.0710319	0.0852608	4.71872
p value vs SFTSV WT	<0.000001		<0.000001
