# Supplementary material for: The NSs protein of severe fever with thrombocytopenia syndrome virus differentially inhibits the type 1 interferon response among animal species
Source: J Biol Chem. 2023 May 13;299(6):104819. doi: 10.1016/j.jbc.2023.104819 (PMC10276162; doi:10.1016/j.jbc.2023.104819)
Supplement: Supporting Table S3 [file mmc3.xlsx]

## Sheet: Sheet1
Table S3. Data analysis details for Figure 4.
Fig. 1A	HEK293T (human)
	IFN-			IFN+
	mock	SFTSV WT	SFTSV ΔNSs	mock	SFTSV WT	SFTSV ΔNSs
Average	1.0006	1.10639	16.2643	41.4442	1.15416	108.634
SD	0.0346842	0.0316146	0.650071	1.57161	0.124605	6.01453
p value vs SFTSV WT	9.19752e-06		<0.000001	<0.000001		<0.000001
Fig. 1B	NIH3T3 (mouse)
	IFN-			IFN+
	mock	SFTSV WT	SFTSV ΔNSs	mock	SFTSV WT	SFTSV ΔNSs
Average	1.00027	6.55716	22.9921	31.7643	62.7132	45.308
SD	0.0231069	0.355008	1.98655	2.4349	2.56863	1.81178
p value vs SFTSV WT	<0.000001		<0.000001	<0.000001		<0.000001
Fig. 1C	MDTF (mouse)
	IFN-			IFN+
	mock	SFTSV WT	SFTSV ΔNSs	mock	SFTSV WT	SFTSV ΔNSs
Average	1.01327	256.452	2488.79	654.43	5422.86	2807.83
SD	0.164803	51.2692	455.642	73.2917	633.209	348.551
p value vs SFTSV WT	<0.000001		<0.000001	<0.000001		<0.000001
Fig. 1D	CRFK (cat)
	IFN-			IFN+
	mock	SFTSV WT	SFTSV ΔNSs	mock	SFTSV WT	SFTSV ΔNSs
Average	1.00037	1.99649	255.021	69.3896	1.8152	277.707
SD	0.0272763	0.157645	8.7513	2.91005	0.0688371	17.8197
p value vs SFTSV WT	<0.000001		<0.000001	<0.000001		<0.000001
Fig. 1E	FEA (cat)
	IFN-			IFN+
	mock	SFTSV WT	SFTSV ΔNSs	mock	SFTSV WT	SFTSV ΔNSs
Average	1.00779	3.88182	4501.78	2163.7	839.716	7420.83
SD	0.125643	0.914508	1103.23	317.061	239.343	827.001
p value vs SFTSV WT	<0.000001		<0.000001	<0.000001		<0.000001
Fig. 1F	A72 (dog)
	IFN-			IFN+
	mock	SFTSV WT	SFTSV ΔNSs	mock	SFTSV WT	SFTSV ΔNSs
Average	1.00189	1.76377	6721	1758.17	142.672	6604.51
SD	0.0615044	0.088162	334.479	105.9	8.16636	377.229
p value vs SFTSV WT	<0.000001		<0.000001	<0.000001		<0.000001
Fig. 1G	Cf2Th (dog)
	IFN-			IFN+
	mock	SFTSV WT	SFTSV ΔNSs	mock	SFTSV WT	SFTSV ΔNSs
Average	1.02095	1.30361	555.336	179.705	3.42677	886.38
SD	0.208427	0.195616	82.018	24.933	0.477904	186.507
p value vs SFTSV WT	0.012924		<0.000001	<0.000001		<0.000001
Fig. 1H	Mpf (ferret)/18h
	IFN-			IFN+
	mock	SFTSV WT	SFTSV ΔNSs	mock	SFTSV WT	SFTSV ΔNSs
Average	1.01582	16.1344	66.0123	28.1832	27.9928	73.3767
SD	0.18034	2.23604	9.72383	5.79916	4.4927	8.85452
p value vs SFTSV WT	0.012924		<0.000001	0.942387		<0.000001
Fig. 1H	Mpf (ferret)/48h
	IFN-			IFN+
	mock	SFTSV WT	SFTSV ΔNSs	mock	SFTSV WT	SFTSV ΔNSs
Average	1.00517	9.74265	28.0049	21.1524	8.41511	29.6958
SD	0.1021	0.846911	2.13855	2.56812	0.792178	2.33508
p value vs SFTSV WT	0.012924		<0.000001	<0.000001		<0.000001
Fig. 1I	PK15 (pig)/18h
	IFN-			IFN+
	mock	SFTSV WT	SFTSV ΔNSs	mock	SFTSV WT	SFTSV ΔNSs
Average	1.03075	17.1117	179.124	115.31	143.613	215.527
SD	0.254612	3.1136	34.2072	19.8823	27.4566	38.048
p value vs SFTSV WT	0.012924		<0.000001	0.0312179		<0.000001
Fig. 1I	PK15 (pig)/48h
	IFN-			IFN+
	mock	SFTSV WT	SFTSV ΔNSs	mock	SFTSV WT	SFTSV ΔNSs
Average	1.00577	44.2565	180.753	73.6472	156.89	276.223
SD	0.107971	3.97798	16.0144	13.1485	16.7786	25.0113
p value vs SFTSV WT	0.012924		<0.000001	<0.000001		<0.000001
