# Supplementary material for: The NSs protein of severe fever with thrombocytopenia syndrome virus differentially inhibits the type 1 interferon response among animal species
Source: J Biol Chem. 2023 May 13;299(6):104819. doi: 10.1016/j.jbc.2023.104819 (PMC10276162; doi:10.1016/j.jbc.2023.104819)
Supplement: Supporting Table S4 [file mmc4.xlsx]

## Sheet: Sheet1
Table S4. Data analysis details for Figure 8.
	Empty	human	mouse	pig	HP	MP	PH	PM
Average	101.538	101.538	70.7692	30.7692	73.8462	46.1538	107.692	55.3846
SD	17.7757	23.3742	12.0976	12.1464	8.70285	23.4079	47.4726	21.113
p value vs human	1		0.00445642	1.07395e-06	0.00632198	0.000223946	0.74647	0.00076205
