# Supplementary material for: The NSs protein of severe fever with thrombocytopenia syndrome virus differentially inhibits the type 1 interferon response among animal species
Source: J Biol Chem. 2023 May 13;299(6):104819. doi: 10.1016/j.jbc.2023.104819 (PMC10276162; doi:10.1016/j.jbc.2023.104819)
Supplement: Supporting Table S5 [file mmc5.xlsx]

## Sheet: Sheet1
	Table S5. List of primers used in this study
	Primer name	Primer sequence	Remarkes
	cat STAT2F	tgctggatatccaccatggcgcagtgggagatgctac	For the construction of the expression plasmid for cat STAT2
	cat STAT2R	accggtatgcatattgtagtcagaaggaattaagggcc
	dog STAT2F	tgctggatatccaccatggcgcagtgggagatgctac	For the construction of the expression plasmid for dog STAT2
	dog STAT2R	accggtatgcatattgtagtcagaaggaatcaaaggtcc
	ferret STAT2F	tgctggatatccaccatggcgcagtgggagatgttgc	For the construction of the expression plasmid for ferret STAT2
	ferret STAT2R	accggtatgcatattgtagtcagaaggtatcaagggc
	pig STAT2F	tgctggatatccaccatggcgcagtgggagatgc	For the construction of the expression plasmid for pig STAT2
	pig STAT2R	accggtatgcatattgtagtcagaaggaatcaagggc
	human STAT1F	tgctggatatccaccatgtctcagtggtacgaacttcag	For the construction of the expression plasmid for human STAT1
	human STAT1R	accggtatgcatatttactgtgttcatcatactgtcgaattc
	mouse STAT1F	tgctggatatccaccatgtcacagtggttcgagcttcag	For the construction of the expression plasmid for mouse STAT1
	mouse STAT1R	accggtatgcatatttactgtgctcatcatactgtcaaattc
	cat STAT1F	tatccaccatgtctcagtggtatgagcttc	For the construction of the expression plasmid for cat STAT1
	cat STAT1R	tgcatatttactgcattcatcatagtgtcgaattc
	human STAT2-flagF	gatcccatagccaccatggcgcagtgggaaatg	For the construction of the expression plasmid for flag-tagged human STAT2
	human STAT2-flagR	gcctccaccccctccgaagtcagaaggcatcaagggtc
	cat STAT2-flagF	gatcccatagccaccatggcgcagtgggag	For the construction of the expression plasmid for flag-tagged cat STAT2
	cat STAT2-flagR	gcctccaccccctccgtagtcagaaggaattaagggccc
	human TBK1F	gacgacaagggaggcatgcagagcacttctaatcatctg	For the construction of the expression plasmid for human TBK1
	human TBK1R	cgaggcatgcccgggctaaagacagtcaacgttgcgaag
	mouse TBK1F	gacgacaagggaggcatgcagagcacctccaaccatc	For the construction of the expression plasmid for mouse TBK1
	mouse TBK1R	cgaggcatgcccgggctaaagacagtccacattgcgaag
	cat TBK1F	gacgacaagggaggcatgcagagcacctctaatcatctg	For the construction of the expression plasmid for feline TBK1
	cat TBK1R	cgaggcatgcccgggctaaagacagtcaacattgcgaagg
	dog TBK1F	gacgacaagggaggcatgcagagcacttccaatcatctg	For the construction of the expression plasmid for canine TBK1
	dog TBK1R	cgaggcatgcccgggctaaagacagtcaacattgcgaagg
	ferret TBK1F	gacgacaagggaggcatgcagagcacttctaatcatctg	For the construction of the expression plasmid for ferret TBK1
	ferret TBK1R	cgaggcatgcccgggctaaagacagtcaacattgcgaagg
	pig TBK1F	gacgacaagggaggcatgcagagcacttctaatcatctttg	For the construction of the expression plasmid for porcine TBK1
	pig TBK1R	cgaggcatgcccgggctaaagacagtcaacattgcgaagg
	pigSTAT2(101-315)inF	cctactcggttggctgagatg	For the construction of STAT2 chimera (HP)
	pigSTAT2(101-315)inR	ggctctgtggagcaggcgctg
	human-pigSTAT2veF	ctgctccacagagcctttgtggtagaaacccagcc
	human-pigSTAT2veR	agccaaccgagtaggatcctgggaaaagggctgaatg
	pigSTAT2(101-315)inF	cctactcggttggctgagatg	For the construction of STAT2 chimera (MP)
	pigSTAT2(101-315)inR	ggctctgtggagcaggcgctg
	mouse-pigSTAT2ve	ctgctccacagagcctttgtagtagaaacccagccc
	mouse-pigSTAT2veR	agccaaccgagtagggccattgggaaaggtctgaatatc
	pT7_S_F	acacaaagaacccccaaaaaaggaaag	For the construction of pT7-S
	pT7_S_R	acacaaagaacccccttcatttggaaac
	pT7_M_F	acacagagacggccaacaatgatg	For the construction of pT7-M
	pT7_M_R	acacaaagaccggccaacacttcaatag
	pT7_L_F	acacagagacgcccagatgaacttgg	For the construction of pT7-L
	pT7_L_R	acacaaagaccgcccagatcttaagg
	pCAGGS_N_F	aaaagagctccaccatgtcagagtggtccaggattg	For the construction of pCAGGS-N
	pCAGGS_N_R	gggttacaggtttctgtaagcagcgg
	pCAGGS_L_F	aaaaatcgatccaccatgaacttggaagtgctttgtgg	For the construction of pCAGGS-L
	pCAGGS_L_R	gggtcaaccccacataatggtgctc
	human ISG56 realF	cctccttgggttcgtctaca	For the Real-time RT-PCR detection of human ISG56 (21)
	human ISG56 realR	ggctgatatctgggtgccta
	mouse ISG56realF	accatgggagagaatgctgat	For the Real-time RT-PCR detection of mouse ISG56 (37)
	mouse ISG56 realR	gccaggaggttgtgc
	cat ISG56 realF	agggtggcgaacacttgtgag	For the Real-time RT-PCR detection of cat ISG56
	cat ISG56 realR	cccttcctcacagtccatctgag
	dog ISG56 realF	gatgtcactttacatgggagctgc	For the Real-time RT-PCR detection of dog ISG56
	dog ISG56 realR	gcccttcagatgtttcacataggc
	pig ISG56 realF	gacacgcagtcaagttttaccgaag	For the Real-time RT-PCR detection of pig ISG56
	pig ISG56 realR	gaaagaagagaagggtgttgccttc
	ferret ISG56 realF	accaggtagggctttgctacag	For the Real-time RT-PCR detection of ferret ISG56
	ferret ISG56 realR	ttttctctgccctgtcccctg
	human GAPDH-F	atggggaaggtgaaggtcgg	For the Real-time RT-PCR detection of human GAPDH
	human GAPDH-R	ttactccttggaggccatgtg
	mouse GAPDH-F	aggtcggtgtgaacggatttg	For the Real-time RT-PCR detection of mouse GAPDH (38)
	mouse GAPDH-R	tgtagaccatgtagttgaggtca
	cat GAPDH-F	gccatcaatgaccccttcat	For the Real-time RT-PCR detection of cat GAPDH (39)
	cat GAPDH-R	gccgtggaatttgccgt
	dog GAPDH-F	tgtccccacccccaatgtatc	For the Real-time RT-PCR detection of dog GAPDH (40)
	dog GAPDH-R	ctccgatgcctgcttcactacctt
	pig GAPDH-F	acactcactcttctacctttg	For the Real-time RT-PCR detection of pig GAPDH (41)
	pig GAPDH-R	caaattcattgtcgtaccag
	ferret GAPDH-F	aaggctgagaacgggaagctt	For the Real-time RT-PCR detection of ferret GAPDH
	ferret GAPDH-R	atggtggtgaagaccccagtg
